# Supplementary material for: Quality Evaluation of Tetrastigmae Radix from Two Different Habitats Based on Simultaneous Determination of Multiple Bioactive Constituents Combined with Multivariate Statistical Analysis
Source: Molecules. 2022 Jul 27;27(15):4813. doi: 10.3390/molecules27154813 (PMC9369617; doi:10.3390/molecules27154813)
Supplement: Supplementary file 1 [file molecules-27-04813-s001.zip]

Archive with 1 entries (1 files):
- molecules-1807618-supplementary.pdf
